# Supplementary material for: No Evidence of Sensory Neuropathy in a Traditional Mouse Model of Idiopathic Parkinson’s Disease
Source: Cells. 2024 May 8;13(10):799. doi: 10.3390/cells13100799 (PMC11120514; doi:10.3390/cells13100799)
Supplement: Supplementary file 1 [file cells-13-00799-s001.zip]

Archive with 2 entries (2 files):
- S1 file.pdf
- S2 data file.xlsx
